# Supplementary material for: Global estimates of the fitness advantage of SARS-CoV-2 variant Omicron
Source: Virus Evol. 2022 Oct 7;8(2):veac089. doi: 10.1093/ve/veac089 (PMC9615435; doi:10.1093/ve/veac089)
Supplement: veac089_Supp [file veac089_supp.zip]

Archive with 3 entries (3 files):
- suppl_data/delta-fits.pdf
- suppl_data/omicron-fits.pdf
- suppl_data/s-country.csv
