# Supplementary material for: Global estimates of the fitness advantage of SARS-CoV-2 variant Omicron
Source: Virus Evol. 2022 Oct 7;8(2):veac089. doi: 10.1093/ve/veac089 (PMC9615435; doi:10.1093/ve/veac089)
Supplement: veac089_Supp [file veac089_supp.zip › suppl_data/s-country.csv]

Country	Delta.median	Delta.low95	Delta.high95	Omicron.median	Omicron.low95	Omicron.high95
Argentina	0.2430725	0.201418	0.29084	0.6771985	0.499797	0.879878
Australia	0.4089835	0.300565	0.532086	0.630575	0.549273	0.713738
Austria	0.8892705000000001	0.616772	1.1135	0.5896475	0.44972	0.740071
Bangladesh	0.7427265000000001	0.53005	0.98036	NA	NA	NA
Belgium	0.7054815	0.599552	0.798347	0.787703	0.682294	0.897319
Botswana	0.5734565	0.408644	0.770934	NA	NA	NA
Brazil	0.6025214999999999	0.538106	0.678839	0.9347915	0.677227	1.20065
Bulgaria	0.899581	0.614812	1.20447	NA	NA	NA
Cambodia	0.141602	0.0727092	0.22425899999999999	NA	NA	NA
Canada	0.5135034999999999	0.464637	0.564129	0.7397469999999999	0.573426	0.901214
Chile	0.566134	0.511709	0.627045	0.569502	0.405621	0.760715
Colombia	0.440307	0.395717	0.487359	NA	NA	NA
Costa Rica	0.482279	0.368387	0.620394	NA	NA	NA
Croatia	0.9664295	0.808926	1.13411	1.252755	0.917055	1.4448
Czechia	0.427107	0.316858	0.54356	0.6631095	0.50034	0.814922
Denmark	1.360115	1.22316	1.49171	1.16764	0.929453	1.30526
Ecuador	0.43010550000000003	0.352102	0.519177	NA	NA	NA
Estonia	1.2733249999999998	0.79775	1.91033	NA	NA	NA
Finland	0.6313135	0.50337	0.781351	0.5949154999999999	0.461291	0.762734
France	0.7946145	0.706617	0.881181	0.623027	0.510834	0.741976
Germany	0.9521045	0.852282	1.05065	0.6491665	0.585038	0.719612
Greece	0.772678	0.529225	1.06631	NA	NA	NA
India	0.18428650000000002	0.112976	0.258286	0.584472	0.459001	0.707674
Indonesia	0.1408025	0.0788897	0.209792	0.602664	0.460478	0.739361
Ireland	1.009625	0.817929	1.20646	0.784261	0.541208	1.04847
Israel	0.625528	0.490323	0.773364	0.663905	0.495964	0.811205
Italy	0.374788	0.269656	0.475408	0.5825994999999999	0.470767	0.690035
Japan	0.5343125	0.480611	0.588717	0.5367785	0.43388	0.641644
Kenya	0.4828715	0.397275	0.582017	NA	NA	NA
Latvia	0.7837810000000001	0.591424	0.973161	NA	NA	NA
Lithuania	1.98447	1.24324	2.59549	0.6188575000000001	0.504087	0.747985
Luxembourg	0.496954	0.350422	0.656162	NA	NA	NA
Malaysia	0.1246645	0.026549	0.229863	0.420416	0.263649	0.591907
Mexico	0.4337795	0.347357	0.531938	0.696291	0.534722	0.835648
Netherlands	0.8239449999999999	0.701727	0.94967	0.7014545000000001	0.581089	0.809183
New Zealand	0.5559775	0.390099	0.767004	0.4895575	0.399802	0.584332
Norway	0.76113	0.645235	0.878471	0.5463705	0.45622	0.635754
Peru	0.3219775	0.288319	0.360219	0.5766830000000001	0.445302	0.761584
Philippines	0.537235	0.407595	0.660061	NA	NA	NA
Poland	1.053235	0.891265	1.2407	1.02495	0.903762	1.12725
Portugal	0.5139565	0.379775	0.66206	0.6458025000000001	0.502135	0.782225
Romania	0.49637600000000004	0.382429	0.638853	0.562789	0.458694	0.681676
Russia	0.6770305	0.524685	0.829946	NA	NA	NA
Singapore	0.6016090000000001	0.430521	0.804456	0.48720399999999997	0.383228	0.608506
Slovakia	0.0609887	-0.0366373	0.169204	0.7833605	0.669732	0.882754
Slovenia	1.09046	0.728432	1.47012	0.6833355	0.500072	0.89134
South Africa	0.2838075	0.195581	0.383857	NA	NA	NA
South Korea	0.4182665	0.329502	0.513693	0.6830085	0.540712	0.833993
Spain	0.492292	0.428896	0.555257	0.496316	0.404226	0.591514
Sri Lanka	0.639005	0.504502	0.782104	NA	NA	NA
Sweden	0.904019	0.770081	1.04901	0.697956	0.607235	0.790528
Switzerland	0.9451624999999999	0.797326	1.11464	0.778208	0.68206	0.863077
Thailand	0.291247	0.220157	0.380375	0.562202	0.415434	0.719811
Turkey	0.3214505	0.15832	0.495206	0.7566685	0.537606	1.0337
United Kingdom	0.6956819999999999	0.634347	0.757282	1.1027900000000002	0.849027	1.26935
United States	0.5698194999999999	0.523132	0.627718	0.8249355	0.637572	0.972358
